# Supplementary material for: Selective RNA pseudouridinylation in situ by circular gRNAs in designer organelles
Source: Nat Commun. 2024 Oct 24;15:9177. doi: 10.1038/s41467-024-53403-1 (PMC11502668; doi:10.1038/s41467-024-53403-1)
Supplement: Supplementary file 4 — Source Data [file 41467_2024_53403_MOESM4_ESM.xlsx]

## Sheet: Fig2b
Fig2b	values are % of GFP + [Q2]
	reporter only	gRNA	NES-DKC1, gCtrl	NES-DKC1	LCK-FUS2-267-MCP-DKC1	LCK-FUS2-267-DKC1	LCK-MCP-DKC1	FUS2-267-MCP-DKC1	FUS2-267-DKC1	MCP-DKC1
Replicate1	1.41	4.64	1.24	23	14.47	10.88	12.44	23.33	23.79	23.72
Replicate2	1.41	5.28	1.33	21.5	16.06	11.67	14.85	21.72	22.78	21.71
Replicate3	1.37	5.7	2.08	25.9	17.38	13.43	17.07	23.75	25.07	23.54

## Sheet: Fig2d
Fig2d
Replicate1		HEK293T/Single Cells/FSC-A, DAPI subset/Q4: GFP- , mCherry-- | Median (YG561nm 610_20-A :: mCherry)	HEK293T/Single Cells/FSC-A, DAPI subset/Q4: GFP- , mCherry-- | Median (BL488nm 530_30-A :: GFP)	median mCh/GFP	normalized median ratio
20230706 GFP mCherry_300V_003_C2_003.fcs	NES-DKC1	196	264	0.742424	1
20230706 GFP mCherry_300V_003_C3_004.fcs	LCK-FUS(2-267)-MCP-DKC1	196	100	1.96	2.64
20230706 GFP mCherry_300V_003_C4_005.fcs	LCK-FUS(2-267)-DKC1	177	200	0.885	1.19204
20230706 GFP mCherry_300V_003_C5_006.fcs	LCK-MCP-DKC1	200	126	1.5873	2.138
20230706 GFP mCherry_300V_003_C6_007.fcs	FUS(2-267)_MCP_DKC1	205	168	1.22024	1.64359
20230706 GFP mCherry_300V_003_D1_008.fcs	FUS(2-267)_DKC1	176	230	0.765217	1.0307
20230706 GFP mCherry_300V_003_D2_009.fcs	MCP_DKC1	195	185	1.05405	1.41975
Replicate2
202307015 GFP mCherry_300V_C6_011.fcs	NES-DKC1	149	265	0.562264	1
202307015 GFP mCherry_300V_D1_012.fcs	LCK-FUS(2-267)-MCP-DKC1	181	101	1.79208	3.18725
202307015 GFP mCherry_300V_D2_013.fcs	LCK-FUS(2-267)-DKC1	150	246	0.609756	1.08447
202307015 GFP mCherry_300V_D3_014.fcs	LCK-MCP-DKC1	187	148	1.26351	2.24719
202307015 GFP mCherry_300V_D4_015.fcs	FUS(2-267)_MCP_DKC1	181	178	1.01685	1.8085
202307015 GFP mCherry_300V_D5_016.fcs	FUS(2-267)_DKC1	149	252	0.59127	1.05159
202307015 GFP mCherry_300V_D6_017.fcs	MCP_DKC1	169	209	0.808612	1.43814
Replicate3
20230817 GFP mCherry_300V_003_C2_014.fcs	NES-DKC1	246	194	1.26804	1
20230817 GFP mCherry_300V_003_C3_015.fcs	LCK-FUS(2-267)-MCP-DKC1	264	77.4	3.41085	2.68986
20230817 GFP mCherry_300V_003_C4_016.fcs	LCK-FUS(2-267)-DKC1	246	152	1.61842	1.27632
20230817 GFP mCherry_300V_003_C5_017.fcs	LCK-MCP-DKC1	267	94.8	2.81646	2.22111
20230817 GFP mCherry_300V_003_C6_018.fcs	FUS(2-267)_MCP_DKC1	272	135	2.01481	1.58892
20230817 GFP mCherry_300V_003_D1_019.fcs	FUS(2-267)_DKC1	235	197	1.19289	0.940737
20230817 GFP mCherry_300V_003_D2_020.fcs	MCP_DKC1	262	157	1.66879	1.31604

## Sheet: Fig3b
Fig3b
Sample		median eGFP	mean eGFP	% GFP+	iRFP +	iRFP normalized	GFP*iRFP nomalization factor
Replicate1
20230706 HEK eGFP_iRFP 270V_420V_001_A3_003.fcs	linear_gRNA	292	478	4.52	82.9	1.05308	4.7599
20230706 HEK eGFP_iRFP 270V_420V_001_A5_005.fcs	NES-DKC1	432	895	23.3	87.3	1	23.3
20230706 HEK eGFP_iRFP 270V_420V_001_A6_006.fcs	LCK-FUS(2-267)-MCP-DKC1	326	547	14.2	83.8	1.04177	14.7931
Replicate2
20230707 HEK eGFP_iRFP 270V_420V_001_A3_003.fcs	linear_gRNA	309	549	5.18	78.4	1.03827	5.37821
20230707 HEK eGFP_iRFP 270V_420V_001_A5_005.fcs	NES-DKC1	466	1010	21.7	81.4	1	21.7
20230707 HEK eGFP_iRFP 270V_420V_001_A6_006.fcs	LCK-FUS(2-267)-MCP-DKC1	362	690	16.6	83.2	0.978365	16.2409
Replicate3
20230728 HEK eGFP_iRFP 270V_420V_A3_003.fcs	linear_gRNA	303	593	5.85	84.9	1.01178	5.9189
20230728 HEK eGFP_iRFP 270V_420V_A5_005.fcs	NES-DKC1	478	1172	26.3	85.9	1	26.3		linear gRNA
20230728 HEK eGFP_iRFP 270V_420V_A6_006.fcs	LCK-FUS(2-267)-MCP-DKC1	362	739	17.7	86	0.998837	17.6794		circ gRNA
Replicate1
20230720 HEK eGFP_iRFP 270V_420V_A1_001.fcs	circ_gRNA	289	422	6.17	85	1.02	6.2934
20230720 HEK eGFP_iRFP 270V_420V_A2_002.fcs	circ_gCtrl1	256	357	2.4	84.9	1.0212	2.45088
20230720 HEK eGFP_iRFP 270V_420V_A4_004.fcs	circ_gRNA_mut	268	487	4.51	85	1.02	4.6002
20230720 HEK eGFP_iRFP 270V_420V_A6_006.fcs	NES-DKC1	640	1874	31.2	86.7	1	31.2
20230720 HEK eGFP_iRFP 270V_420V_B1_007.fcs	LCK-FUS(2-267)-MCP-DKC1	530	1447	24.9	87.6	0.989726	24.6442
Replicate2
20230721 HEK eGFP_iRFP 270V_420V_A1_001.fcs	circ_gRNA	302	489	8.53	88.4	0.996606	8.50105
20230721 HEK eGFP_iRFP 270V_420V_A2_002.fcs	circ_gCtrl1	255	362	2.75	89.4	0.985459	2.71001
20230721 HEK eGFP_iRFP 270V_420V_A4_004.fcs	circ_gRNA_mut	293	581	5.99	88	1.00114	5.99681
20230721 HEK eGFP_iRFP 270V_420V_A6_006.fcs	NES-DKC1	681	2123	29.6	88.1	1	29.6
20230721 HEK eGFP_iRFP 270V_420V_B1_007.fcs	LCK-FUS(2-267)-MCP-DKC1	613	1770	28.3	90	0.978889	27.7026
Replicate3
20230722 HEK eGFP_iRFP 270V_420V_A1_001.fcs	circ_gRNA	315	500	8.44	86	0.998837	8.43019
20230722 HEK eGFP_iRFP 270V_420V_A2_002.fcs	circ_gCtrl1	253	372	2.55	86.6	0.991917	2.52939
20230722 HEK eGFP_iRFP 270V_420V_A4_004.fcs	circ_gRNA_mut	288	530	4.11	85.8	1.00117	4.11479
20230722 HEK eGFP_iRFP 270V_420V_A6_006.fcs	NES-DKC1	675	2173	31.2	85.9	1	31.2
20230722 HEK eGFP_iRFP 270V_420V_B1_007.fcs	LCK-FUS(2-267)-MCP-DKC1	561	1664	25.3	87.8	0.97836	24.7525

## Sheet: Fig4a
Fig4a		median mCh	median GFP	median mCh/GFP
Replicate 1						gRNA
						circ gRNA
20230706 GFP mCherry_300V_003_C2_003.fcs	NES-DKC1	196	264	0.742424
20230706 GFP mCherry_300V_003_C3_004.fcs	LCK-FUS(2-267)-MCP-DKC1	196	100	1.96
Replicate 2
20230718 GFP mCherry_300V_A3_003.fcs	NES-DKC1	141	217	0.64977
20230718 GFP mCherry_300V_A5_004.fcs	LCK-FUS(2-267)-MCP-DKC1	173	90.6	1.90949
Replicate 3
20230817 GFP mCherry_300V_003_C2_014.fcs	NES-DKC1	277	221	1.25339
20230817 GFP mCherry_300V_003_C3_015.fcs	LCK-FUS(2-267)-MCP-DKC1	282	82.1	3.43484
Replicate 1
20230720 GFP mCherry_300V_B2_001.fcs	NES-DKC1	173	308	0.561688
20230720 GFP mCherry_300V_B3_002.fcs	LCK-FUS(2-267)-MCP-DKC1	204	106	1.92453
Replicate 2
20230721 GFP mCherry_300V_B2_001.fcs	NES-DKC1	183	328	0.557927
20230721 GFP mCherry_300V_B3_002.fcs	LCK-FUS(2-267)-MCP-DKC1	215	118	1.82203
Replicate 3
20230722 GFP mCherry_300V_B2_001.fcs	NES-DKC1	185	273	0.677656
20230722 GFP mCherry_300V_B3_002.fcs	LCK-FUS(2-267)-MCP-DKC1	211	96.6	2.18427

## Sheet: Fig4b
Fig4b
% of mCherry + [Q2]
	NES-DKC1			LCK-FUS2-267-MCP-DKC1
	Replicate1	Replicate2	Replicate3	Replicate1	Replicate2	Replicate3
linear gRNA	2.82	1.34	2.6	6.94	4	10.7
circ gRNA	1.73	1.86	3.18	11.8	11.2	13.8

## Sheet: Fig4d
Fig4d
Direct RNA sequencing
	Ref	Sample	modified	Nreads	%
	EGFP	NES	C_mismatch+modification call	27475	0.300697
	EGFP	NES	unmodified	63896	0.699303
	EGFP	LCK	C_mismatch+modification call	4653	0.050015
	EGFP	LCK	unmodified	88379	0.949985
	EGFP	control (scrambled gRNA)	C_mismatch+modification call	2366	0.0267496
	EGFP	control (scrambled gRNA)	unmodified	86084	0.97325
	mCherry	NES	C_mismatch+modification call	68677	0.786264
	mCherry	NES	unmodified	18669	0.213736
	mCherry	LCK	C_mismatch+modification call	52820	0.587535
	mCherry	LCK	unmodified	37081	0.412465
	mCherry	control (scrambled gRNA)	C_mismatch+modification call	220	0.00223266
	mCherry	control (scrambled gRNA)	unmodified	98317	0.997767
Bid-seq
	Ref	Sample	del	match
	unmodified	control (scrambled gRNA)	59	11421
	unmodified	control (scrambled gRNA)	274	69623
	EGFP	NES-DKC1	3607	18326
	mCherry	NES-DKC1	25527	38033
	EGFP	LCK-DKC1	610	23127
	mCherry	LCK-DKC1	22376	54031

## Sheet: Fig4f
Fig4f
normalized ratios of band intensities
NES-DKC1	LCK-FUS2-267-MCP-DKC1
1.54959	2.79707
0.518951	1.82397
0.931458	3.31061
Uncropped Western blot for Fig4e (top)
Uncropped Western blot for Fig4e (bottom)

## Sheet: FigS3
Supplementary FigureS3	Sample	HEK293T/Single Cells/FSC-A, DAPI subset/Q4: GFP- , mCherry-- | Median (BL488nm 530_30-A :: GFP)	HEK293T/Single Cells/FSC-A, DAPI subset/Q4: GFP- , mCherry-- | Median (YG561nm 610_20-A :: mCherry)	mCh/GFP
20240523 GFP mCherry_001_D2_002.fcs	no ms2	163	156	0.957055
20240523 GFP mCherry_001_D3_003.fcs	2x ms2	94.5	246	2.60317
20240523 GFP mCherry_001_D5_005.fcs	no ms2	168	154	0.916667
20240523 GFP mCherry_001_D6_006.fcs	2x ms2	96.2	247	2.56757

## Sheet: FigS4
Supplementary FigureS4
Replicate 1	Sample	median mCherry not Q4	median eGFP not Q4	GFP/mCherry
20230706 GFP mCherry_300V_003_D5_012.fcs	NES-DKC1	106	299	2.82075
20230706 GFP mCherry_300V_003_D6_013.fcs	LCK-FUS(2-267)-MCP-DKC1	59.8	288	4.81605
Replicate 2
20230707 GFP mCherry_300V_003_D5_003.fcs	NES-DKC1	111	285	2.56757
20230707 GFP mCherry_300V_003_D6_004.fcs	LCK-FUS(2-267)-MCP-DKC1	73.4	282	3.84196
Replicate 3
20230718 GFP mCherry_300V_C1_012.fcs	NES-DKC1	79	257	3.25316
20230718 GFP mCherry_300V_C2_013.fcs	LCK-FUS(2-267)-MCP-DKC1	49.6	277	5.58468

## Sheet: FigS5
Supplementary FigureS5
Sample		HEK293T/Single Cells/Q1: GFP- , mCherry+ | Freq. of Parent	HEK293T/Single Cells/Q2: GFP+ , mCherry+ | Freq. of Parent	HEK293T/Single Cells/Q3: GFP+ , mCherry- | Freq. of Parent	Q2/Q1 %	normalized on NES_DKC1	normalized on circ_guide without loops
20230720 GFP mCherry_300V_B4_003.fcs	reporter	0.28	0.89	0.61	3.17857	3.49179
20230720 GFP mCherry_300V_B5_004.fcs	NES_DKC1	1.82	20.2	4.44	11.0989	1
20230720 GFP mCherry_300V_C1_006.fcs	LCK_FUS(2-267)-4λN22(FUS2-267)_MCP_DKC1, circ_mCherry	13.5	7.84	0.091	0.580741	19.1116	1
20230720 GFP mCherry_300V_C2_007.fcs	LCK_FUS(2-267)-4λN22(FUS2-267)_MCP_DKC1, circ_mCherry_ms2	14.7	6.73	0.079	0.457823	24.2428	1.26848
20230720 GFP mCherry_300V_C3_008.fcs	LCK_FUS(2-267)-4λN22(FUS2-267)_MCP_DKC1, circ_mCherry_ms2U	16.3	7.12	0.062	0.43681	25.409	1.3295
20230720 GFP mCherry_300V_C4_009.fcs	LCK_FUS(2-267)-4λN22(FUS2-267)_MCP_DKC1, ms2_circ_mCherry	16.5	6.56	0.069	0.397576	27.9164	1.4607
20230720 GFP mCherry_300V_C5_010.fcs	LCK_FUS(2-267)-4λN22(FUS2-267)_MCP_DKC1, ms2U_circ_mCherry	16.5	6.93	0.072	0.42	26.426	1.38272
20230722 GFP mCherry_300V_B4_003.fcs	reporter	1.43	1.39	0.41	0.972028	5.98667
20230722 GFP mCherry_300V_B5_004.fcs	NES_DKC1	3.54	20.6	2.41	5.81921	1
20230722 GFP mCherry_300V_C1_006.fcs	LCK_FUS(2-267)-4λN22(FUS2-267)_MCP_DKC1, circ_mCherry	14	7.86	0.08	0.561429	10.365	1
20230722 GFP mCherry_300V_C2_007.fcs	LCK_FUS(2-267)-4λN22(FUS2-267)_MCP_DKC1, circ_mCherry_ms2	17.6	5.91	0.043	0.335795	17.3296	1.67194
20230722 GFP mCherry_300V_C3_008.fcs	LCK_FUS(2-267)-4λN22(FUS2-267)_MCP_DKC1, circ_mCherry_ms2U	18	5.84	0.04	0.324444	17.9359	1.73043
20230722 GFP mCherry_300V_C4_009.fcs	LCK_FUS(2-267)-4λN22(FUS2-267)_MCP_DKC1, ms2_circ_mCherry	18	5.66	0.048	0.314444	18.5063	1.78546
20230722 GFP mCherry_300V_C5_010.fcs	LCK_FUS(2-267)-4λN22(FUS2-267)_MCP_DKC1, ms2U_circ_mCherry	19.6	6.07	0.034	0.309694	18.7902	1.81285
20230728 GFP mCherry_300V_B6_001.fcs	reporter	1.84	1.17	0.29	0.63587	8.87136
20230728 GFP mCherry_300V_C1_002.fcs	NES_DKC1	3.12	17.6	3.51	5.64103	1
20230728 GFP mCherry_300V_C3_004.fcs	LCK_FUS(2-267)-4λN22(FUS2-267)_MCP_DKC1, circ_mCherry	14.8	8.24	0.069	0.556757	10.1319	1
20230728 GFP mCherry_300V_C4_005.fcs	LCK_FUS(2-267)-4λN22(FUS2-267)_MCP_DKC1, circ_mCherry_ms2	16.3	6.17	0.042	0.378528	14.9025	1.47085
20230728 GFP mCherry_300V_C5_006.fcs	LCK_FUS(2-267)-4λN22(FUS2-267)_MCP_DKC1, circ_mCherry_ms2U	16.9	6.05	0.066	0.357988	15.7576	1.55524
20230728 GFP mCherry_300V_C6_007.fcs	LCK_FUS(2-267)-4λN22(FUS2-267)_MCP_DKC1, ms2_circ_mCherry	15.8	5.4	0.071	0.341772	16.5052	1.62903
20230728 GFP mCherry_300V_D1_008.fcs	LCK_FUS(2-267)-4λN22(FUS2-267)_MCP_DKC1, ms2U_circ_mCherry	12.5	4.23	0.12	0.3384	16.6697	1.64526

[truncated: 4 more sheets: FigS6a,b, FigS7, FigS8, FigS9]
